# Supplementary material for: Identification of Phytochemicals in Bioactive Extracts of Acacia saligna Growing in Australia
Source: Molecules. 2023 Jan 19;28(3):1028. doi: 10.3390/molecules28031028 (PMC9919957; doi:10.3390/molecules28031028)
Supplement: Supplementary file 1 [file molecules-28-01028-s001.zip]

Archive with 1 entries (1 files):
- molecules-2141069-supplementary.pdf
